# Supplementary material for: Modulating Activity Evaluation of Gut Microbiota with Versatile Toluquinol
Source: Int J Mol Sci. 2022 Sep 14;23(18):10700. doi: 10.3390/ijms231810700 (PMC9505934; doi:10.3390/ijms231810700)
Supplement: Supplementary file 1 [file ijms-23-10700-s001.zip]

Archive with 1 entries (1 files):
- ijms-1905794-supplementary.pdf
